# Supplementary material for: Bioproducts from Passiflora cincinnata Seeds: The Brazilian Caatinga Passion Fruit
Source: Foods. 2023 Jun 29;12(13):2525. doi: 10.3390/foods12132525 (PMC10340417; doi:10.3390/foods12132525)
Supplement: Supplementary file 1 [file foods-12-02525-s001.zip]

Archive with 1 entries (1 files):
- foods-2438129-supplementary.pdf
